# Supplementary material for: Pure Ion Chromatograms Combined with Advanced Machine Learning Methods Improve Accuracy of Discriminant Models in LC–MS-Based Untargeted Metabolomics
Source: Molecules. 2021 May 5;26(9):2715. doi: 10.3390/molecules26092715 (PMC8125400; doi:10.3390/molecules26092715)
Supplement: Supplementary file 1 [file molecules-26-02715-s001.zip]

Archive with 1 entries (1 files):
- molecules-1193374-supplementary.pdf
